# Supplementary material for: Astaxanthin Protects Against H2O2- and Doxorubicin-Induced Cardiotoxicity in H9c2 Rat Myocardial Cells
Source: Life (Basel). 2024 Nov 1;14(11):1409. doi: 10.3390/life14111409 (PMC11595901; doi:10.3390/life14111409)
Supplement: Supplementary file 1 [file life-14-01409-s001.zip]

Archive with 1 entries (1 files):
- life-3243839-supplementary.pdf
